# Supplementary material for: Anticancer Quinolinol Small Molecules Target Multiple Pathways to Promote Cell Death and Eliminate Melanoma Cells Resistant to BRAF Inhibitors
Source: Molecules. 2025 Jun 22;30(13):2696. doi: 10.3390/molecules30132696 (PMC12251381; doi:10.3390/molecules30132696)
Supplement: Supplementary file 1 [file molecules-30-02696-s001.zip]

Archive with 1 entries (1 files):
- molecules-3657041-supplementary.pdf
